# Supplementary material for: Docetaxel Administration via Novel Hierarchical Nanoparticle Reduces Proinflammatory Cytokine Levels in Prostate Cancer Cells
Source: Cancers (Basel). 2025 May 23;17(11):1758. doi: 10.3390/cancers17111758 (PMC12153775; doi:10.3390/cancers17111758)
Supplement: Supplementary file 1 [file cancers-17-01758-s001.zip]

Archive with 1 entries (1 files):
- cancers-3531468-supplementary.pdf
